# Supplementary material for: The Association between Sugar-Sweetened Beverages and High-Energy Diets and Academic Performance in Junior School Students
Source: Nutrients. 2022 Aug 30;14(17):3577. doi: 10.3390/nu14173577 (PMC9460257; doi:10.3390/nu14173577)
Supplement: Supplementary file 1 [file nutrients-14-03577-s001.zip]

Archive with 1 entries (1 files):
- nutrients-1857463-supplementary.pdf
